# Supplementary material for: Sex Differences in Cognitive Reflection: A Meta-Analysis
Source: J Intell. 2024 Mar 29;12(4):39. doi: 10.3390/jintelligence12040039 (PMC11051326; doi:10.3390/jintelligence12040039)
Supplement: Supplementary file 1 [file jintelligence-12-00039-s001.zip]

Archive with 1 entries (1 files):
- jintelligence-2786099-supplementary.pdf
